# Supplementary material for: Fraud and misrepresentation in retail forest products exceeds U.S. forensic wood science capacity
Source: PLoS One. 2019 Jul 25;14(7):e0219917. doi: 10.1371/journal.pone.0219917 (PMC6657862; doi:10.1371/journal.pone.0219917)
Supplement: S1 File — (XLSX) [file pone.0219917.s001.xlsx]

## Sheet: RawData
Product Number (WWF-WA##)	Number of Samples Submitted for Wood Anatomy Testing	Actual Sample Number(s)	Company Name	Listed Price	General Product Group	Short Product Description	Product Species Claim Mislabeled?	Product Construction Claim Mislabeled?	Primary Species Claim	Associated Primary Species Genus	Primary Species Verification (Actual)	Secondary Species Claim	Secondary Species Verification	Tertiary Species Claim	Tertiary Species Verification	Wood Origin Claims?	"Made in" product claim from box/tag of purchased items	Where to buy? Availabiltiy?	Purchase Date	Link to Photos (for Purchased items)	Date Shipped to USFS	Notes	Product Website
1	1	WWF-WA1	REDACTED	29.95	Kitchen	Oak Chopping Block	Yes	No	Oak	Quercus	Fraxinus sp. (Ash)					"Chinese oak"	China	Online Only	2016-11-02	REDACTED	2016-11-07	REDACTED	REDACTED
2	1	WWF-WA2	REDACTED	16.95	Kitchen	Cheese Plane	Yes	No	Mahogany	Swietenia	Entandrophragma cf. cylindricum (Sapele) from Africa					none	China	Online Only	2016-11-02	REDACTED	2016-11-07	REDACTED	REDACTED
3	2	WWF-WA3A, WWF-WA3B	REDACTED	109.99	Kitchen	Barstool	Yes	No	Rubberwood	Hevea brasiliensis	Acacia cf. confusa	Hevea brasiliensis	Hevea cf. brasiliensis			none	Vietnam	Online or in store	2016-11-05	REDACTED	2016-11-07	REDACTED	REDACTED
4	1	WWF-WA4	REDACTED	69	Outdoor	Table In A Bag	No	No	Mahogany	Swietenia	Swietenia					none	Indonesia	Online Only	2016-11-02	REDACTED	2016-11-07	REDACTED	REDACTED
5	1	WWF-WA5	REDACTED	14.95	Kitchen	Gorge Rosewood Soft Cheese Knife	Yes	No	Rosewood	Dalbergia	Guibourtia cf. tessmannii					none	China	Online Only	2016-11-02	REDACTED	2016-11-07	REDACTED	REDACTED
6	3	WWF-WA6A, WWF-WA6B, WWF-WA6C	REDACTED	89	Misc	Side Table	Yes	Yes	Sepetir	Sindora	Eucalyptus sp. & Betula sp., & Hevea cf. brasiliensis	Walnut veneer				none	Vietnam	Online Only	2016-11-02	REDACTED	2016-11-07	REDACTED	REDACTED
7	1	WWF-WA7	REDACTED	69.99	Tool	Prospecting Pick	Yes	No	Mahogany	Swietenia	Carya					none	China	Online	2016-11-08	REDACTED	2016-11-07	REDACTED	REDACTED
8	1	WWF-WA8	REDACTED	39.99	Outdoor	Folding Table	No	No	Keruing	Dipterocarpus	Dipterocarpus					none	China	Online	2016-11-08	REDACTED	2016-11-07	REDACTED	REDACTED
9	1	WWF-WA9	REDACTED	39.99	Outdoor	Folding Stool	Yes	No	Keruing	Dipterocarpus	Eucalyptus					none	Vietnam	Online	2016-11-08	REDACTED	2016-11-07	REDACTED	REDACTED
10	1	WWF-WA10	REDACTED	104.03	Kitchen	Cutting Board	No	No	Iroko	Milicia excelsa or Milicia regia (formerly Chlorophora, formerly Maclura)	Milicia cf. excelsa					none	Unknown	Ship to Seatte (Newcastle, WA)	2016-11-23	REDACTED	2016-12-05	REDACTED	REDACTED
11	1	WWF-WA11	REDACTED	126.99	Outdoor	Tete-a-Tete Bench	No	No	Meranti/Balau/Shorea	Shorea	Shorea (light red meranti group)					none	Unknown	Ship to Seatte (Newcastle, WA)	2016-11-23	REDACTED	2016-12-05	REDACTED	REDACTED
12	1	WWF-WA12	REDACTED	436.91	Kitchen	Kitchen Island	No	No	Oak	Quercus	Quercus (white oak group)					none	Lithuania	Purchased in person at Seattle IKEA	2016-12-04	REDACTED	2016-12-05	REDACTED	REDACTED
13	1	WWF-WA13	REDACTED	54.84	Misc	Flooring	No	No	Taun	Pometia	Pometia (initial verificatoin identified as Xerospermum, which is confusable with Pometia)					none	China	Ship to Seatte (Newcastle, WA)	2016-11-23	REDACTED	2016-12-05	REDACTED	REDACTED
14	4	WWF-14A, WWF-WA14B, WWF-WA14C, WWF-WA14D	REDACTED	164.99	Misc	End Table	No	No	Mahogany	Swietenia	Swietenia					none	Unknown	Ship to Seatte (Newcastle, WA)	2016-11-23	REDACTED	2016-12-05	REDACTED	REDACTED
15	1	WWF-WA15	REDACTED	14.99	Kitchen	Pepper Mill	No	No	Acacia	Acacia	Acacia cf. confusa					none	China	Ship to Seatte (Newcastle, WA)	2016-11-23	REDACTED	2016-12-05	REDACTED	REDACTED
16	1	WWF-WA16	REDACTED	89	Instrument	Cajon (drum)	No	No	Bubinga	Guibourtia	Guibourtia					none	Thailand	Ship to Seatte (Newcastle, WA)	2016-11-23	REDACTED	2016-12-05	REDACTED	REDACTED
17	2	WWF-WA17A, WWF-WA17B	REDACTED	24.99	Instrument	Violin Bow	Yes	No	Brazilwood	Caesalpinia echinata	Sapotaceae consistent with Manilkara	Ebony (Diospyros)	Dalbergia cf. melanoxylon			none	China	Ship to Seatte (Newcastle, WA)	2016-11-23	REDACTED	2016-12-05	REDACTED	REDACTED
18	4	WWF-WA18A, WWF-WA18B, WWF-WA18C, WWF-WA18D	REDACTED	54.08	Sport	Ping Pong Paddle	Yes	No	Ayous	Triplochiton scleroxylon	Triplochiton	Zebrano/Zebrawood (Microberlinia brazzavillensis)	Microberlinia	Spruce (Picea)	Paulownia	none	China	Ship to Seatte (Newcastle, WA)	2016-11-23	REDACTED	2016-12-05	REDACTED	REDACTED
19	1	WWF-WA19	REDACTED	49	Misc	End Table	Yes	Yes	Rosewood	Dalbergia	Pinus, Quercus, Liquidambar					none	Unknown	Ship to Seatte (Newcastle, WA)	2016-11-23	REDACTED	2016-12-05	REDACTED	REDACTED
20	2	WWF-WA20A, WWF-WA20B	REDACTED	143	Outdoor	Rocking Chair	Yes	Yes	Meranti/Balau/Shorea	Shorea	Acacia cf. mangium					none	Vietnam	Ship to Seatte (Newcastle, WA)	2016-11-23	REDACTED	2016-12-05	REDACTED	REDACTED
21	1	WWF-WA21	REDACTED	2.17	Misc	Foot and Leg Massage Roller	No	No	Rosewood	Dalbergia	Dalbergia					none	India	Ship to Anchorage	2016-11-23	REDACTED	2017-01-06	REDACTED	REDACTED
22	2	WWF-WA22A, WWF-WA22B	REDACTED	80	Games	Snooker cue	Yes	No	Purpleheart	Peltogyne	Peltogyne	Canadian Maple (Acer)	Betula			none	Unknown	Ship to Anchorage	2016-11-23	REDACTED	2017-01-06	REDACTED	REDACTED
23	2	WWF-WA23A, WWF-WA23B	REDACTED	69	Misc	Ceiling Fan	Yes	Yes	Jatoba / Brazilian Cherry	Hymenaea	Populus	Harvest Mahogany	Swietenia	Populus		none	China	Online Only	2016-11-05	REDACTED	2017-01-06	REDACTED	REDACTED
24	1	WWF-WA24	REDACTED	22.08	Outdoor	Deck Tile	No	No	Ipe	Handroanthus (formerly Tabebuia)	Handroanthus					none	Unknown	Online Only	2016-11-05	REDACTED	2017-01-06	REDACTED	REDACTED
25	1	WWF-WA25	REDACTED	119.95	Games	Chess Board	No	Yes	Jatoba / Brazilian Cherry	Hymenaea	Hymenaea					none	Spain	Ship to Anchorage	2016-11-23	REDACTED	2017-01-06	REDACTED	REDACTED
26	1	WWF-WA26	REDACTED	233.6	Outdoor	Folding Chairs (set of 2)	No	No	Nyatoh	Palaquium, but also can refer to Payena, Pouteria, Madhuca, and other Asian Sapotaceae	Palaquium/Payena					none	Indonesia	Online Only	2016-11-05	REDACTED	2017-01-06	REDACTED	REDACTED
27	1	WWF-WA27	REDACTED	299.99	Misc	Console Table	No	No	Meranti/Balau/Shorea	Shorea	Shorea					none	Malaysia	In Store (Anchorage)	2017-01-30	REDACTED	2017-02-08	REDACTED	REDACTED
28	1	WWF-WA28	REDACTED	34.78	Misc	Stair Nose Molding	Yes	No	Cumaru	Dipteryx	Guibourtia sp. or Hymenaea sp					none	Unknown	Online Only	2016-11-05	REDACTED	2017-02-08	REDACTED	REDACTED
29	5	WWF-WA29A, WWF-WA29B, WWF-WA29C, WWF-WA29D, WWF-WA29E	REDACTED	65.99	Instrument	Guitar	No	No	Sapele	Entandrophragma cylindricum	Entandrophragma cf. cylindricum	Rosewood (Dalbergia)	Dalbergia cf. latifolia	Mahogany	Canarium schweinfurthii or Aucoumea klaineana , and Chrysophyllum sp.	none	China	Ship to Anchorage	2016-11-23	REDACTED	2017-02-08	REDACTED	REDACTED
30	1	WWF-WA30	REDACTED	35.17	Outdoor	2 ft. x 2 ft. deck tile	Yes	No	Abaco/Abarco	Cariniana	Manilkara					none	Brazil	Ship to Seatte (Newcastle, WA)	2016-11-23	REDACTED	2017-02-27	REDACTED	REDACTED
31	2	WWF-WA31A (outside frame), WWF-WA31B (inside piece)	REDACTED	220.35	Outdoor	Shutters	Yes	No	Sapele	Entandrophragma cylindricum	Khaya sp., and Entandrophragma cf. cylindricum					none	Unknown	Ship to Seatte (Newcastle, WA)	2016-11-23	REDACTED	2017-02-27	REDACTED	REDACTED
32	1	WWF-WA32	REDACTED	178.05	Outdoor	Hammock	No	No	Cumaru	Dipteryx	Dipteryx					none	USA	Ship to Seatte (Newcastle, WA)	2017-01-30	REDACTED	2017-02-27	REDACTED	REDACTED
33	2	WWF-WA33A, WWF-WA33B	REDACTED	75	Misc	Baby Changing Table	Yes	Yes	Ramin	Gonystylus	Pinus	Oak (Quercus)	Wood-patterned paper adhered to MDF composed of fibers of Pinus, Quercus, Tilia, and possibly Fagus.			none	China	Ship to Anchorage	2017-03-15	REDACTED	2017-04-21	REDACTED	REDACTED
34	1	WWF-WA34	REDACTED	47.99	Kitchen	Wood Sushi Board	No	No	Ash	Fraxinus	Fraxinus					North American	China	Ship to Anchorage	2017-03-15	REDACTED	2017-04-21	REDACTED	REDACTED
35	1	WWF-WA35	REDACTED	250	Sport	Fly rod	Yes	No	Rosewood	Dalbergia	Hymenaea sp. or Guibourtia sp., more likely the latter					none	USA	In Person	2016-11-09	REDACTED	2017-04-21	REDACTED	REDACTED
36	1	WWF-WA36	REDACTED	63.5	Kitchen	Salad Servers	Yes	No	Rosewood	Dalbergia	Hymenaea sp. or Guibourtia sp., more likely the latter					none	Indonesia	Ship to Anc	2017-03-23	REDACTED	2017-04-21	REDACTED	REDACTED
37	1	WWF-WA37	REDACTED	149.99	Misc	Foyer Table	No	No	Sheesham/ Shisham	Dalbergia, either Dalbergia sissoo or Dalbergia latifolia	Dalbergia cf. sissoo					none	Unknown	Shipped to Anchorage	2017-03-21	REDACTED	2017-04-21	REDACTED	REDACTED
38	1	WWF-WA38	REDACTED	12.99	Sport	Wood Pool Diamond	Yes	No	Ramin	Gonystylus	Pinus (red pine group)					none	China	Shipped to Anchorage - recieved 5/8/2017	2017-05-05	REDACTED	2017-05-24	REDACTED	REDACTED
39	1	WWF-WA39	REDACTED	11.99	Household	Light switch wall plate	No	No	Oak	Quercus	Quercus (red oak group)					none	China	Shipped to Anchorage - recieved 5/8/2017	2017-05-05	REDACTED	2017-05-24	REDACTED	REDACTED
40	1	WWF-WA40	REDACTED	9.59	Household	Light switch wall plate	No	No	Ash	Fraxinus	Fraxinus					none	China	Shipped to Anchorage - recieved 5/8/2017	2017-05-05	REDACTED	2017-05-24	REDACTED	REDACTED
41	1	WWF-WA41	REDACTED	60	Bathroom	Tray	No	Yes	Rosewood	Dalbergia	Dalbergia cf. sissoo					Imported	India	Shipped to Anchorage - recieved 5/8/2017	2017-05-05	REDACTED	2017-05-24	REDACTED	REDACTED
42	1	WWF-WA42	REDACTED	111.99	Bathroom	Bench	No	No	Teak	Tectona grandis	Tectona cf. grandis					none	Indonesia	Shipped to Anchorage - recieved 5/8/2017	2017-05-05	REDACTED	2017-05-24	REDACTED	REDACTED
43	3	WWF-WA43A, WWF-WA43B, WWF-WA43C	REDACTED	43.99	Living Room	Stool	Yes	No	Wenge	Millettia	Hevea cf. brasiliensis					none	Vietnam	Shipped to Anchorage - recieved 5/11/2017	2017-05-05	REDACTED	2017-05-24	REDACTED	REDACTED
44	1	WWF-WA44	REDACTED	34.99	Office	Pen with Case	Yes	No	Rosewood	Dalbergia	Lithocarpus					none	China	Shipped to Anchorage - recieved 5/13/2017	2017-05-05	REDACTED	2017-05-24	REDACTED	REDACTED
45	1	WWF-WA45	REDACTED	31.99	Misc	Makeup Brush	Yes	No	Ramin	Gonystylus	Carpinus	Linden (Tilia)	Carpinus	Birch	Carpinus	none	Japan	Shipped to Anchorage - recieved 5/11/2017	2017-05-05	REDACTED	2017-05-24	REDACTED	REDACTED
46	1	WWF-WA46	REDACTED	39.99	Misc	Makeup Brush	Yes	No	Ramin	Gonystylus	Carpinus	Linden (Tilia)	Carpinus	Birch	Carpinus	none	Japan	Shipped to Anchorage - recieved 5/11/2017	2017-05-05	REDACTED	2017-05-24	REDACTED	REDACTED
47	4	Fingerboard(rosewood)= WWF-WA47A; Neck(mahogany&maple)=WWF-WA47B & WWF-WA47C; Body(merbau)=WWF-WA47D	REDACTED	409.56	Misc	Electric Bass	Yes	No	Merbau	Intsia bijuga	Instia	Mahogany (Swietenia)	Shorea	Maple & Rosewood (Dalbergia & Acer)	Dalbergia & Acer & Betula	none	Indonesia	Shipped to Anchorage - recieved 5/8/2017	2017-05-05	REDACTED	2017-05-24	REDACTED	REDACTED
48	2	WWF-WA48A; WWF-WA48B	REDACTED	246.99	Bedroom	Armoire	Yes	No	Oak	Quercus	Hevea cf. brasiliensis					"Chinese oak"	China	Shipped to Anchorage - recieved 5/16/2017	2017-05-05	REDACTED	2017-05-24	REDACTED	REDACTED
49	4	Spindle=WWF-WA49A; Leg=WWF-WA49B & WWF-WA49C; Top=WWF-WA49D	REDACTED	315	Living Room	Pedestal Table	Yes	Yes	Oak	Quercus	Quercus (red oak group)					none	China	Shipped to Anchorage	2017-05-05	REDACTED	2017-05-24	REDACTED	REDACTED
50	6	Shelf(MDF)=WWF-WA50A, Top of unit (MDF) = WWF-WA50B, Bottom Frame (main and near insert) = WWF-WA50C (main) & WWF-WA50D (insert), door frame (main and thin dark wood veneer) = WWF-WA50E (main) & WWF-WA50F (thin dark veneer)	REDACTED	439.98	Living room	TV Stand	Yes	Yes	Meranti/Balau/Shorea	Shorea	Swietenia sp., Mangifera sp., Durio sp., and Enterolobium cf. contortisiliquium	Pine		Albasia (Albasia is presumed to be a misspelling of albizia), particle board, MDF	Albizia cf. falcataria	none	Indonesia	Pick up in Anchorage Store	2017-05-05	REDACTED	2017-05-24	REDACTED	REDACTED
51	3	WWF-WA51A (bottom rung), WWF-WA51B (shelf), WWF-WA51C (back board)	REDACTED	501.51	Misc	Bookcase	No	Yes	Mahogany	Swietenia	Swietenia sp., probably Khaya sp., and Swietenia cf. mahagoni - possibly plantation-grown. These are consistent with the species claim because the ‘probable’ designation for Khaya is not strong enough to assert misrepresentation, and if it were not Khaya it would be identified as Swietenia based on its microscopic structure.					Imported	Indonesia	Ship to Seatte (Newcastle, WA)	2017-01-30	REDACTED	2017-06-05	REDACTED	REDACTED
52	2	WWF-WA52A (veneer top), WWF-WA52B (legs)	REDACTED	569.99	Living room	Coffee Table	Yes	No	Jatoba / Brazilian Cherry	Hymenaea	Cariniana					none	Brazil	Ship to Seatte (Newcastle, WA)	2017-01-24	REDACTED	2017-06-05	REDACTED	REDACTED
53	1	WWF-WA53	REDACTED	162.69	Outdoor	Patio Table	Yes	No	Meranti/Balau/Shorea	Shorea	Entandrophragma (indicating African origin of the timber rather than southeast Asia)					Indonesian balau	Vietnam	Ship to Seatte (Newcastle, WA)	2017-03-18	REDACTED	2017-06-05	REDACTED	REDACTED
54	1	WWF-WA54	REDACTED	330	Outdoor	Ottoman	No	No	Teak	Tectona grandis	Tectona grandis					none	Indonesia	Ship to Seatte (Newcastle, WA)	2017-01-23	REDACTED	2017-06-05	REDACTED	REDACTED
55	1	WWF-WA55	REDACTED	90	Misc	Cabinet top	Yes	Yes	Meranti/Balau/Shorea	Shorea	Balfourodendron (indicating a South American rather than southeast Asian origin of the timber)					none	Indonesia	Ship to Seatte (Newcastle, WA)	2017-01-23	REDACTED	2017-06-05	REDACTED	REDACTED
56	1	WWF-WA56	REDACTED	175	Outdoor	Patio Bench	Yes	No	Meranti/Balau/Shorea	Shorea	Anacardiaceae Family ( Shorea is a member of the Dipterocarpaceae, not the Anacardiaceae)					imported	Vietnam	Shipped to Seattle (Newcastle) - received 5/12/2017	2017-05-05	REDACTED	2017-06-05	REDACTED	REDACTED
57	1	WWF-WA57	REDACTED	594.9	Misc	Mirror with Wood Frame	No	Yes	Iroko	Milicia	Milicia					none	Unknown	Shipped to Seattle (Newcastle)	2017-05-05	REDACTED	2017-06-05	REDACTED	REDACTED
58	2	WWF-WA58A (stool top), WWF-WA58B (legs)	REDACTED	124.88	Living Room	Counter Stool	Yes	No	Oak	Quercus	Hevea cf. brasiliensis					"American oak seat"	Malaysia	Shipped to Seattle (Newcastle)	2017-05-05	REDACTED	2017-06-05	REDACTED	REDACTED
59	3	WWF-WA59A (hole out of top, inside veneer), WWF-WA59B (lip insert on top), WWF-WA59C (edge frame of box from top)	REDACTED	51.28	Misc	Humidor	No	No	Spanish Cedar	Cedrela	Cedrela sp., veneer quite thin but consistent with Cedrela sp., possibly Carapa sp. but consistent with Cedrela, and Canarium schweinfurthii or Aucoumea klaineana (but no claim for this wood)					none	Taiwan	Ship to Seatte (Newcastle, WA)	2016-11-23	REDACTED	2017-06-05	REDACTED	REDACTED
60	1	WWF-WA60	REDACTED	44.99	Kitchen	Condiment Set with Wood Tray	No	No	Sheesham/ Shisham	Dalbergia, either Dalbergia sissoo or Dalbergia latifolia	Dalbergia cf. latifolia					none	India	Shipped to Seattle (Newcastle)	2017-05-05	REDACTED	2017-06-05	REDACTED	REDACTED
61	1	WWF-WA61	REDACTED	237.5	Outdoor	Adirondack Chair	No	No	Acacia	Acacia	Acacia cf. mangium					none	Vietnam	Shipped to Seattle (Newcastle)	2017-05-05	REDACTED	2017-06-05	REDACTED	REDACTED
62	4	WWF-WA62A (bottom), WWF-WA62B (top), WWF-WA62C (brace underneath top), WWF-WA62D (side of drawer)	REDACTED	910.07	Bedroom	Night Stand	No	Yes	Ash	Fraxinus	Fraxinus	Asian hardwoods	Hevea cf. brasiliensis			none	Vietnam	Shipped to Newcastle, WA	2017-03-19	REDACTED	2017-06-05	REDACTED	REDACTED
63	3	WWF-WA63A (top), WWF-WA63B (front of drawer), WWF-WA63C (side of drawer)	REDACTED	229.99	Bedroom	Night Stand	Yes	Yes	Oak	Quercus	paper not wood	Birch (Betula)	Betula	paper not wood		none	Unknown	Picked up in Kent, WA at Mor Furniture Store Warehouse	2017-05-05	REDACTED	2017-06-05	REDACTED	REDACTED
64	2	WWF-WA64A (legs), WWF-WA64B (top)	REDACTED	668.17	Living room	End Table	No	No	Mahogany	Swietenia	Swietenia	Zebrawood (Microberlinia brazzavillensis)	Initially thought to be Terminalia, revised to Microberlinia cf. brazzavillensis after product claim			Indonesian	Indonesia	Ship to Seattle - Order to be officially placed Tues, 1/31	2017-01-31	REDACTED	2017-06-05	REDACTED	REDACTED
65	2	WWF-WA65A (top), WWF-WA65B (side of drawer)	REDACTED	584.1	Dining Room	Sideboard	Yes	No	Sheesham/ Shisham	Dalbergia, either Dalbergia sissoo or Dalbergia latifolia	Dalbergia cf. latifolia	Sheesham/ Shisham	Acacia sp			Imported	India	Shipped to Seattle (Newcastle)	2017-05-05	REDACTED	2017-06-05	REDACTED	REDACTED
66	1	WWF-WA66	REDACTED	18.65	Misc	iPhone Counter-top Holder	No	No	Oak	Quercus	Quercus (white oak group)					none	China	Ship to Seatte	2017-07-13	REDACTED	2017-08-01	REDACTED	REDACTED
67	1	WWF-WA67	REDACTED	14.99	Kitchen	Skillet	Yes	No	Rosewood	Dalbergia	Lithocarpus					none	China	Ship to Seatte	2017-07-12	REDACTED	2017-08-01	REDACTED	REDACTED
68	1	WWF-WA68	REDACTED	35.14	Kitchen	Trivet Kit	No	No	Mahogany	Swietenia	Swietenia					none	Indonesia	Ship to Seatte	2017-07-13	REDACTED	2017-08-01	REDACTED	REDACTED
69	1	WWF-WA69	REDACTED	25.51	Misc	Cork Board with Oak Frame	Yes	No	Oak	Quercus	Paper glued to MDF – not wood					none	China	Ship to Seatte	2017-07-13	REDACTED	2017-08-01	REDACTED	REDACTED
70	1	WWF-WA70	REDACTED	40	Misc	Stair Nose Moulding	Yes	No	Cumaru	Dipteryx	Eucalyptus					none	Unknown	Ship to Seatte	2017-07-13	REDACTED	2017-08-01	REDACTED	REDACTED
71	1	WWF-WA71	REDACTED	24.29	Misc	Woodshop Spanish Cedar Plank lumber	No	No	Spanish Cedar	Cedrela	Cedrela					none	Unknown	Ship to Seatte	2017-07-12	REDACTED	2017-08-01	REDACTED	REDACTED
72	5	WWF-WA72A (brace underneath), WWF-WA72B (outside drawer veneer), WWF-WA72C (inside drawer veneer), WWF-WA72D (drawer inset inside), WWF-WA72E (drawer inset outside)	REDACTED	249	Bedroom	Nightstand	Yes	Yes	Mahogany	Swietenia	Swietenia	Okoume veneer (Aucoumea klaineana)	Canarium/Daryodes or Aucoumea klaineana	Unclaimed wood species	Albizia cf. falcataria	none	Indonesia	Ship to Seatte	2017-07-12	REDACTED	2017-08-01	REDACTED	REDACTED
73	2	WWF-WA73A(top veneer), WWF-WA73B (bottom)	REDACTED	115.7	Misc	Flooring	Yes	No	Cumaru	Dipteryx	Diplotropis	Engineered Flooring - 2nd ply, no species claim	Eucalyptus			none	Unknown	Ship to Seatte	2017-07-13	REDACTED	2017-08-01	REDACTED	REDACTED
